# Supplementary material for: Drug Combinations to Prevent Antimicrobial Resistance: Various Correlations and Laws, and Their Verifications, Thus Proposing Some Principles and a Preliminary Scheme
Source: Antibiotics (Basel). 2022 Sep 20;11(10):1279. doi: 10.3390/antibiotics11101279 (PMC9598766; doi:10.3390/antibiotics11101279)
Supplement: Supplementary file 1 [file antibiotics-11-01279-s001.zip]

Archive with 1 entries (1 files):
- antibiotics-1878949-supplementary.pdf
